# Supplementary material for: Up-Cycling Grape Pomace through Sourdough Fermentation: Characterization of Phenolic Compounds, Antioxidant Activity, and Anti-Inflammatory Potential
Source: Antioxidants (Basel). 2023 Jul 29;12(8):1521. doi: 10.3390/antiox12081521 (PMC10451973; doi:10.3390/antiox12081521)
Supplement: Supplementary file 1 [file antioxidants-12-01521-s001.zip]

Archive with 1 entries (1 files):
- antioxidants-2533029-supplementary.pdf
